# Supplementary material for: Comprehensive Genomic Survey, Structural Classification, and Expression Analysis of WRKY Transcription Factor Family in Rhododendron simsii
Source: Plants (Basel). 2022 Nov 3;11(21):2967. doi: 10.3390/plants11212967 (PMC9654210; doi:10.3390/plants11212967)
Supplement: Supplementary file 1 [file plants-11-02967-s001.zip]

Archive with 1 entries (1 files):
- plants-1949281-supplementary.pdf
